# Supplementary material for: Association Between the Information Environment, Knowledge, Perceived Lack of Information, and Uptake of the HPV Vaccine in Female and Male Undergraduate Students in Belgrade, Serbia
Source: Eur J Investig Health Psychol Educ. 2025 Feb 7;15(2):21. doi: 10.3390/ejihpe15020021 (PMC11854145; doi:10.3390/ejihpe15020021)
Supplement: Supplementary file 1 [file ejihpe-15-00021-s001.zip]

Archive with 1 entries (1 files):
- ejihpe-3332052-supplementary.pdf
